# Supplementary material for: Prognostic impact of p53 and HER2 immunohistochemistry profiles in colorectal carcinoma
Source: Pathol Oncol Res. 2026 May 14;32:1612343. doi: 10.3389/pore.2026.1612343 (PMC13215959; doi:10.3389/pore.2026.1612343)
Supplement: Supplementary file 1 [file Table1.xlsx]

## Sheet: Project10_export
ID	Sex	Age	Death_all	Death_all2	Death_ca	Death_ca2	Death_all_5Y	Death_ca_5Y	Death_ca2_5Y	surv_time	surv_time_5Y	surv_5Y	p53_bin	p53_cat	HER2_neu	HER2_neu_bin	HER2_neu_cat2	HER2_neu_cat	UICC	Grade	Site	MMR	Morphology	Cytokeratin7_bin	Cytokeratin20_bin	SATB2_bin	MUC4_bin	MUC5AC_bin	MUC6_bin	PDL1_num	PDL1_bin
1	M	70	1	Yes	0	No	0	0	Censored	12.1944	5	Yes	0+1	0	0	0	0	0	III+IV	1+2	sin	proficient	adenocarcinoma NOS	<10%	>=25%	5-100%	<10%	0	0	0	<1%
2	M	59	0	No	0	No	0	0	Censored	15.1184	5	Yes	0+1	1	0	0	0	0	I+II	1+2	dx	proficient	adenocarcinoma NOS	<10%	<25%	5-100%	<10%	0	0	0	<1%
3	F	56	1	Yes	1	Yes	1	1	CA specific death	2.5462	2.5462	No	0+1	1					III+IV	3	sin	proficient	adenocarcinoma NOS	<10%	>=25%	<5%	<10%	0	0	0	<1%
4	F	60	1	Yes	1	Yes	0	0	Censored	8.06297	5	Yes	0+1	0	0	0	0	0	III+IV	3	sin	proficient	adenocarcinoma NOS	<10%	>=25%	5-100%	>=10%	0	0	0	<1%
5	M	58	0	No	0	No	0	0	Censored	14.9295	5	Yes	wt	wt	0	0	0	0	III+IV	1+2	dx	proficient	adenocarcinoma NOS	<10%	>=25%	5-100%	<10%	0	0	0	<1%
6	F	71	1	Yes	0	No	0	0	Censored	10.7187	5	Yes	wt	wt	0	0	0	0	I+II	1+2	dx	deficient	adenocarcinoma NOS	<10%	>=25%	5-100%	>=10%	>0%	0	0	<1%
7	F	69	0	No	0	No	0	0	Censored	8.01643	5	Yes			1	1+2+3	1	1	I+II	1+2	sin	proficient	adenocarcinoma NOS	<10%	>=25%	5-100%	>=10%	0	0	0	<1%
8	F	41	1	Yes	1	Yes	1	1	CA specific death	3.23614	3.23614	No	wt	wt	0	0	0	0	III+IV	3	sin	proficient	mucinous+signet ring	<10%	>=25%	5-100%	>=10%	0	0	0	<1%
9	M	72	1	Yes	1	Yes	0	0	Censored	8.95003	5	Yes	0+1	1	0	0	0	0	I+II	1+2	sin	proficient	adenocarcinoma NOS	<10%	>=25%	5-100%	<10%	0	0	0	<1%
10	F	72	0	No	0	No	0	0	Censored	14.2505	5	Yes	0+1						III+IV	1+2	sin	proficient	adenocarcinoma NOS	<10%	>=25%	5-100%	<10%	0	0	0	<1%
11	F	63	1	Yes	0	No	0	0	Censored	11.8576	5	Yes	wt	wt	0	0	0	0	I+II	1+2	dx	proficient	adenocarcinoma NOS	<10%	<25%	5-100%	<10%	0	0	0	<1%
12	M	73	0	No	0	No	0	0	Censored	14.527	5	Yes	0+1	1	0	0	0	0	I+II	1+2	sin	proficient	adenocarcinoma NOS	<10%	>=25%	5-100%	>=10%	0	0	0	<1%
13	F	85	1	Yes	1	Yes	1	1	CA specific death	3.67146	3.67146	No	wt	wt	0	0	0	0	I+II	1+2	dx	proficient	adenocarcinoma NOS	<10%	<25%	5-100%	>=10%	0	0	0	<1%
14	F	84	1	Yes	1	Yes	1	1	CA specific death	1.86174	1.86174	No	wt	wt	0	0	0	0	III+IV	1+2	dx	proficient	adenocarcinoma NOS	<10%	<25%	5-100%	<10%	0	0	0	<1%
15	F	53	0	No	0	No	0	0	Censored	14.8255	5	Yes	0+1	1					I+II	1+2	dx	proficient	adenocarcinoma NOS	>=10%	<25%	<5%	<10%	0	0	0	<1%
16	M	71	1	Yes	0	No	0	0	Censored	9.295	5	Yes	0+1	1	1	1+2+3	1	1	I+II	1+2	sin	proficient	adenocarcinoma NOS	<10%	>=25%	<5%	<10%	0	0	0	<1%
18	M	81	1	Yes	0	No	0	0	Censored	9.19097	5	Yes	0+1	1	0	0	0	0	III+IV	3	sin	proficient	adenocarcinoma NOS	<10%	<25%	5-100%	<10%	0	0	0	<1%
19	F	79	1	Yes	1	Yes	1	1	CA specific death	2.39288	2.39288	No	0+1	1	0	0	0	0	III+IV	3	sin	proficient	adenocarcinoma NOS	<10%	>=25%	<5%	<10%	0	0	0.05	>=1%
20	F	74	1	Yes	0	No	0	0	Censored	11.8248	5	Yes	0+1	1	1	1+2+3	1	1	I+II	1+2	sin	proficient	adenocarcinoma NOS	<10%	>=25%	5-100%		0	0	0	<1%
22	F	73	1	Yes	0	No	0	0	Censored	12.1506	5	Yes	wt	wt	0	0	0	0	I+II	1+2	sin	proficient	adenocarcinoma NOS	<10%	>=25%	5-100%	<10%	0	0	0	<1%
24	M	74	0	No	0	No	0	0	Censored	3.43053	3.43053		wt	wt	0	0	0	0	I+II	1+2	sin	proficient	adenocarcinoma NOS	<10%	<25%	5-100%	<10%	0	0	0	<1%
25	F	74	1	Yes	0	No	0	0	Censored	13.8617	5	Yes	0+1	1	0	0	0	0	I+II	1+2	sin	proficient	adenocarcinoma NOS	<10%	>=25%	5-100%	>=10%	0	0	0.4	>=1%
26	F	30	0	No	0	No	0	0	Censored	14.6804	5	Yes	0+1	0					I+II	1+2	sin	proficient	adenocarcinoma NOS	<10%	<25%	5-100%	<10%	0	>0%	0	<1%
27	F	79	0	No	0	No	0	0	Censored	14.3326	5	Yes	wt	wt	0	0	0	0	I+II	1+2	dx	proficient	adenocarcinoma NOS	<10%	>=25%	<5%	>=10%	0	0	0	<1%
28	M	60	1	Yes	1	Yes	1	1	CA specific death	2.33265	2.33265	No	0+1	0	0	0	0	0	I+II	1+2	sin	proficient	adenocarcinoma NOS	<10%	>=25%	5-100%	>=10%	0	0	0	<1%
29	F	73	0	No	0	No	0	0	Censored	12.7666	5	Yes	0+1	1	0	0	0	0	I+II	1+2	sin	proficient	adenocarcinoma NOS	<10%	>=25%	5-100%	>=10%	0	0	0	<1%
30	M	82	1	Yes	1	Yes	1	1	CA specific death	0.851472	0.851472	No	0+1	0	0	0	0	0	III+IV	1+2	sin	proficient	adenocarcinoma NOS	<10%	>=25%	5-100%	<10%	0	0	0	<1%
31	M	76	1	Yes	1	Yes	0	0	Censored	5.9603	5	Yes	wt	wt	0	0	0	0	III+IV	1+2	sin	proficient	adenocarcinoma NOS	<10%	>=25%	5-100%	>=10%	0	0	0	<1%
33	M	59	1	Yes	1	Yes	1	1	CA specific death	0.881588	0.881588	No	0+1	1	0	0	0	0	III+IV	3	dx	proficient	adenocarcinoma NOS	<10%	>=25%	5-100%	<10%	0	0	0.4	>=1%
34	M	53	1	Yes	0	No	0	0	Censored	12.9227	5	Yes	0+1	1	0	0	0	0	III+IV	1+2	sin	proficient	adenocarcinoma NOS	<10%	>=25%	<5%		0	0	0	<1%
35	F	69	1	Yes	0	No	0	0	Censored	14.3819	5	Yes	wt	wt	0	0	0	0	III+IV	1+2	sin	proficient	adenocarcinoma NOS	<10%	<25%	5-100%	>=10%	0	0	0	<1%
36	F	65	0	No	0	No	0	0	Censored	6.3655	5	Yes	wt	wt	1	1+2+3	1	1	I+II	1+2	sin	proficient	adenocarcinoma NOS	<10%	>=25%	5-100%	<10%	0	0	0.01	>=1%
37	M	54	1	Yes	1	Yes	1	1	CA specific death	1.76591	1.76591	No	wt	wt	0	0	0	0	III+IV	1+2	sin	proficient	adenocarcinoma NOS	<10%	>=25%	5-100%	>=10%	0	0	0	<1%
38	F	87	1	Yes	0	No	0	0	Censored	10.0424	5	Yes	0+1	1	1	1+2+3	1	1	I+II	1+2	sin	proficient	adenocarcinoma NOS	<10%	>=25%	5-100%	>=10%	0	0	0	<1%
39	F	72	1	Yes	1	Yes	1	1	CA specific death	0.279261	0.279261	No	0+1	1	0	0	0	0	III+IV	1+2	dx	proficient	adenocarcinoma NOS	<10%	>=25%	5-100%	<10%	0	0	0	<1%
40	M	55	1	Yes	1	Yes	1	1	CA specific death	1.93018	1.93018	No	0+1	1	0	0	0	0	III+IV	1+2	sin	proficient	adenocarcinoma NOS	<10%	>=25%	5-100%	>=10%	0	0	0	<1%
41	F	59	0	No	0	No	0	0	Censored	14.0479	5	Yes	0+1	1	0	0	0	0	I+II	3	dx	deficient	adenocarcinoma NOS	<10%	>=25%	5-100%	>=10%	0	0	0.1	>=1%
43	M	80	0	No	0	No	0	0	Censored	13.7687	5	Yes	wt	wt	0	0	0	0	I+II	1+2	dx	proficient	adenocarcinoma NOS	<10%	>=25%	5-100%	>=10%	0	0	0	<1%
44	M	61	0	No	0	No	0	0	Censored	14.4285	5	Yes	0+1	0	0	0	0	0	I+II	1+2	sin	proficient	adenocarcinoma NOS	<10%	>=25%	5-100%	<10%	0	0	0	<1%
45	M	78	1	Yes	1	Yes	0	0	Censored	6.96509	5	Yes	0+1	1					III+IV		sin	proficient	adenocarcinoma NOS	<10%	<25%	<5%	<10%	0	0	0.4	>=1%
48	M	85	1	Yes	0	No	1	2	Death from another cause	4.52567	4.52567	No	0+1	1	0	0	0	0	I+II	1+2	sin	proficient	adenocarcinoma NOS	<10%	>=25%	5-100%	>=10%	0	0	0	<1%
49	M	63	1	Yes	0	No	0	0	Censored	7.19233	5	Yes	0+1	1	0	0	0	0	III+IV	1+2	sin	proficient	adenocarcinoma NOS	<10%	>=25%	5-100%	>=10%	0	0	0	<1%
50	M	63	1	Yes	1	Yes	1	1	CA specific death	0.380561	0.380561	No	0+1	1	0	0	0	0	III+IV	1+2	dx	proficient	adenocarcinoma NOS	<10%	<25%	<5%	<10%	0	0	0	<1%
51	F	68	1	Yes	0	No	0	0	Censored	8.10404	5	Yes	0+1	1	0	0	0	0	III+IV	1+2	sin	proficient	adenocarcinoma NOS	<10%	<25%	5-100%	<10%	0	0	0	<1%
52	M	68	1	Yes	0	No	0	0	Censored	13.2457	5	Yes	wt	wt	1	1+2+3	1	1	III+IV	1+2	sin	proficient	adenocarcinoma NOS	<10%	<25%	5-100%	<10%	0	0	0	<1%
53	M	72	0	No	0	No	0	0	Censored	10.6174	5	Yes	0+1	1	1	1+2+3	1	1	I+II	1+2	dx	proficient	adenocarcinoma NOS	<10%	>=25%	5-100%	<10%	0	0	0.02	>=1%
54	F	68	0	No	0	No	0	0	Censored	14.319	5	Yes	wt	wt	0	0	0	0	III+IV	1+2	dx	deficient	adenocarcinoma NOS	<10%	<25%	5-100%		0	0	0	<1%
55	M	62	1	Yes	1	Yes	1	1	CA specific death	3.99452	3.99452	No	0+1	0	1	1+2+3	1	1	I+II	1+2	sin	proficient	adenocarcinoma NOS	<10%	>=25%	5-100%	>=10%	0	0	0	<1%
56	M	60	1	Yes	1	Yes	1	1	CA specific death	1.39357	1.39357	No	wt	wt	1	1+2+3	1	1	I+II	1+2	dx	proficient	adenocarcinoma NOS	<10%	<25%	5-100%	<10%	0	0	0	<1%
57	M	83	1	Yes	1	Yes	1	1	CA specific death	2.38193	2.38193	No	0+1	1	0	0	0	0	III+IV	1+2	sin	proficient	adenocarcinoma NOS	<10%	>=25%	5-100%	<10%	0	0	0	<1%
58	F	47	0	No	0	No	0	0	Censored	7.10472	5	Yes	0+1	1	0	0	0	0	III+IV	1+2	sin	proficient	adenocarcinoma NOS	<10%	>=25%	5-100%	>=10%	0	0	0	<1%
59	M	69	0	No	0	No	0	0	Censored	13.3087	5	Yes	0+1	1	0	0	0	0	I+II	1+2	sin	proficient	adenocarcinoma NOS	<10%	<25%	5-100%	<10%	0	0	0	<1%
61	M	60	0	No	0	No	0	0	Censored	13.7769	5	Yes	0+1	1	0	0	0	0	I+II	1+2	sin	proficient	adenocarcinoma NOS	<10%	<25%	5-100%	>=10%	0	0	0	<1%
62	M	80	1	Yes	0	No	0	0	Censored	7.28268	5	Yes	0+1	1	0	0	0	0	I+II	1+2	sin	proficient	adenocarcinoma NOS	<10%	>=25%	5-100%	>=10%	0	0	0	<1%
63	M	47	1	Yes	1	Yes	0	0	Censored	7.75359	5	Yes	0+1	1	0	0	0	0	III+IV	1+2	sin	proficient	adenocarcinoma NOS	<10%	<25%	5-100%	<10%	0	0	0	<1%
65	F	78	1	Yes	0	No	0	0	Censored	10.4586	5	Yes	wt	wt	0	0	0	0	I+II	1+2	dx	proficient	adenocarcinoma NOS	<10%	>=25%	5-100%	>=10%	0	0	0	<1%
66	F	87	1	Yes	0	No	0	0	Censored	10.8775	5	Yes	0+1	1	0	0	0	0	I+II	1+2	sin	proficient	adenocarcinoma NOS	<10%	>=25%	5-100%	<10%	0	0	0.07	>=1%
67	F	80	0	No	0	No	0	0	Censored	9.4319	5	Yes	wt	wt					I+II	3	dx	deficient	adenocarcinoma NOS	<10%	>=25%	5-100%	<10%	0	0	0.01	>=1%
68	F	70	0	No	0	No	0	0	Censored	13.462	5	Yes	wt	wt	0	0	0	0	III+IV	1+2	sin	proficient	adenocarcinoma NOS	<10%	>=25%	5-100%	>=10%	0	0	0	<1%
69	M	65	1	Yes	0	No	0	0	Censored	12.1999	5	Yes	wt	wt	0	0	0	0	I+II	1+2	sin	proficient	adenocarcinoma NOS	<10%	<25%	5-100%	<10%	0	0	0	<1%
70	M	65	0	No	0	No	0	0	Censored	9.95756	5	Yes	wt	wt	1	1+2+3	1	1	I+II	1+2	sin	proficient	adenocarcinoma NOS	<10%	>=25%					0	<1%
72	M	66	0	No	0	No	0	0	Censored	8.88433	5	Yes	0+1	1	0	0	0	0	I+II	1+2	sin	proficient	adenocarcinoma NOS	<10%	>=25%	5-100%	<10%	0	0	0	<1%
73	F	63	0	No	0	No	0	0	Censored	4.8898	4.8898		0+1	0	0	0	0	0	III+IV	3	sin	proficient	adenocarcinoma NOS	<10%	>=25%	5-100%	<10%	0	0	0	<1%
75	F	74	1	Yes	1	Yes	1	1	CA specific death	0.780287	0.780287	No	0+1	0	0	0	0	0	III+IV	1+2	dx	proficient	adenocarcinoma NOS	<10%	>=25%	5-100%	<10%	0	0	0	<1%
77	M	66	0	No	0	No	0	0	Censored	13.2786	5	Yes	0+1	0	2	1+2+3	2+3	2	I+II	1+2	sin	proficient	adenocarcinoma NOS	<10%	>=25%	5-100%				0	<1%
78	M	70	1	Yes	1	Yes	1	1	CA specific death	1.82615	1.82615	No	0+1	1	0	0	0	0	III+IV	1+2	sin	proficient	adenocarcinoma NOS	<10%	>=25%	5-100%	<10%	0	0	0	<1%
79	F	58	1	Yes	1	Yes	1	1	CA specific death	4.84326	4.84326	No	0+1	1	3	1+2+3	2+3	3	I+II	3	sin	proficient	adenocarcinoma NOS	>=10%	>=25%	5-100%	<10%	0	0	0	<1%
80	M	70	1	Yes	1	Yes	0	0	Censored	5.94935	5	Yes	0+1	0	1	1+2+3	1	1	I+II	1+2	sin	proficient	adenocarcinoma NOS	<10%	>=25%	5-100%	<10%	0	0	0	<1%
81	F	80	1	Yes	1	Yes	1	1	CA specific death	1.04586	1.04586	No	0+1	0	0	0	0	0	III+IV	1+2	dx	proficient	adenocarcinoma NOS	<10%	<25%	5-100%	<10%	0	0	0	<1%
82	F	75	1	Yes	1	Yes	1	1	CA specific death	1.97125	1.97125	No	0+1	0	0	0	0	0	III+IV	1+2	dx	proficient	adenocarcinoma NOS	<10%	>=25%	<5%	<10%	0	0	0.07	>=1%
83	M	44	1	Yes	1	Yes	1	1	CA specific death	3.77823	3.77823	No	wt	wt	0	0	0	0	III+IV	1+2	sin	proficient	adenocarcinoma NOS	>=10%	<25%	<5%	<10%	0	0	0	<1%
84	F	72	0	No	0	No	0	0	Censored	11.9945	5	Yes	0+1	1	1	1+2+3	1	1	I+II	1+2	sin	proficient	adenocarcinoma NOS	<10%	>=25%	5-100%	<10%	0	0	0	<1%
85	F	75	1	Yes	0	No	0	0	Censored	10.0945	5	Yes	wt	wt	0	0	0	0	I+II	3	dx	deficient	mucinous+signet ring	<10%	<25%	5-100%	>=10%	0	>0%	0.01	>=1%
86	F	33	0	No	0	No	0	0	Censored	5.70294	5	Yes	wt	wt	0	0	0	0	I+II	1+2	sin	proficient	adenocarcinoma NOS	<10%	>=25%	5-100%	<10%	0	0	0.02	>=1%
88	M	80	1	Yes	1	Yes	1	1	CA specific death	4	4	No	0+1	1	0	0	0	0	III+IV	1+2	sin	proficient	adenocarcinoma NOS	<10%	>=25%	5-100%	>=10%	0	0	0	<1%
90	F	66	1	Yes	1	Yes	1	1	CA specific death	4.7885	4.7885	No	wt	wt	0	0	0	0	I+II	1+2	sin	proficient	adenocarcinoma NOS	<10%	>=25%	5-100%	<10%	0	0	0	<1%
91	M	66	0	No	0	No	0	0	Censored	10.3025	5	Yes	0+1	1	0	0	0	0	I+II	1+2	sin	proficient	adenocarcinoma NOS	<10%	>=25%	5-100%	<10%	0	0	0	<1%
92	M	73	1	Yes	0	No	0	0	Censored	6.97057	5	Yes	wt	wt	0	0	0	0	I+II	3	dx	deficient	adenocarcinoma NOS	<10%	<25%	5-100%	<10%	0	0	0.65	>=1%
93	F	83	1	Yes	0	No	0	0	Censored	11.4251	5	Yes	wt	wt	0	0	0	0	III+IV	1+2	dx	proficient	adenocarcinoma NOS	<10%	>=25%	5-100%	<10%	0	0	0	<1%
95	M	68	0	No	0	No	0	0	Censored	4.01643	4.01643		0+1	1	1	1+2+3	1	1	I+II	3	dx	proficient	mucinous+signet ring	>=10%	>=25%	<5%	>=10%	>0%	0	0	<1%
96	M	70	0	No	0	No	0	0	Censored	12.0192	5	Yes	wt	wt	0	0	0	0	I+II	3	sin	proficient	adenocarcinoma NOS	<10%	>=25%	5-100%	<10%	0	0	0	<1%
97	M	68	0	No	0	No	0	0	Censored	12.835	5	Yes	0+1	0	0	0	0	0	III+IV	1+2	sin	proficient	adenocarcinoma NOS	<10%	>=25%	5-100%	<10%	0	0	0	<1%
98	F	74	0	No	0	No	0	0	Censored	12.4654	5	Yes	0+1	1	0	0	0	0	I+II	1+2	dx	proficient	adenocarcinoma NOS	<10%	>=25%	5-100%	>=10%	0	0	0	<1%
99	M	77	1	Yes	1	Yes	0	0	Censored	10.2888	5	Yes			0	0	0	0	I+II	1+2	sin	proficient	adenocarcinoma NOS	<10%	>=25%	5-100%	<10%	0	0	0	<1%
101	M	68	1	Yes	0	No	0	0	Censored	11.2964	5	Yes	wt	wt	1	1+2+3	1	1	I+II	1+2	sin	proficient	adenocarcinoma NOS	<10%	>=25%	5-100%	>=10%	0	0	0	<1%
103	M	37	0	No	0	No	0	0	Censored	10.2834	5	Yes	0+1	0	0	0	0	0	III+IV	1+2	sin	proficient	adenocarcinoma NOS	<10%	>=25%	<5%	<10%	0	0	0	<1%
104	M	60	0	No	0	No	0	0	Censored	6.53251	5	Yes	0+1	1	0	0	0	0	I+II	3	sin	proficient	adenocarcinoma NOS	<10%	>=25%	5-100%	>=10%	0	0	0	<1%
105	F	83	1	Yes	1	Yes	1	1	CA specific death	1.36619	1.36619	No	wt	wt	0	0	0	0	I+II	1+2	dx	proficient	adenocarcinoma NOS	<10%	>=25%	5-100%	<10%	0	0	0	<1%
106	M	81	1	Yes	0	No	0	0	Censored	7.0308	5	Yes	0+1	1	0	0	0	0	III+IV	3	dx	proficient	mucinous+signet ring	<10%	>=25%	5-100%	>=10%	0	0	0	<1%
108	M	66	1	Yes	1	Yes	1	1	CA specific death	1.23203	1.23203	No	0+1	1	2	1+2+3	2+3	2	I+II	1+2	dx	proficient	adenocarcinoma NOS	>=10%	>=25%	5-100%	<10%	0	0	0	<1%
109	M	70	1	Yes	0	No	1	2	Death from another cause	0.1013	0.1013	No	wt	wt	0	0	0	0	I+II	3	dx	proficient	mucinous+signet ring	<10%	>=25%	5-100%	>=10%	0	0	0	<1%
110	F	80	1	Yes	1	Yes	1	1	CA specific death	0.424367	0.424367	No	0+1	1	0	0	0	0	III+IV	3	dx	proficient	mucinous+signet ring	<10%	>=25%	<5%	<10%	>0%	0	0	<1%
112	M	77	1	Yes	1	Yes	1	1	CA specific death	2.20123	2.20123	No	0+1	1	0	0	0	0	III+IV	1+2	sin	proficient	adenocarcinoma NOS	<10%	>=25%	<5%	<10%	0	0	0	<1%
113	M	58	0	No	0	No	0	0	Censored	12.2108	5	Yes	0+1	0	0	0	0	0	I+II	1+2	sin	proficient	adenocarcinoma NOS	<10%	<25%	5-100%	<10%	0	0	0	<1%
115	M	81	1	Yes	1	Yes	0	0	Censored	9.13347	5	Yes	0+1	1	0	0	0	0	I+II	1+2	dx	proficient	adenocarcinoma NOS	<10%	>=25%	5-100%	>=10%	0	0	0	<1%
116	M	73	1	Yes	1	Yes	1	1	CA specific death	0.019165	0.019165	No	wt	wt	0	0	0	0	III+IV		dx	proficient	adenocarcinoma NOS	<10%	<25%	5-100%	<10%	0	0	0.1	>=1%
117	F	73	1	Yes	0	No	0	0	Censored	9.06229	5	Yes	wt	wt	0	0	0	0	III+IV	1+2	sin	deficient	adenocarcinoma NOS	<10%	>=25%	5-100%	<10%	0	0	0	<1%
118	M	67	0	No	0	No	0	0	Censored	12.3751	5	Yes	0+1	1	0	0	0	0	III+IV	3	sin	proficient	adenocarcinoma NOS	<10%	>=25%	5-100%	>=10%	0	0	0.15	>=1%
120	F	52	1	Yes	1	Yes	1	1	CA specific death	0.826831	0.826831	No	wt	wt	0	0	0	0	III+IV	3	dx	proficient	mucinous+signet ring	>=10%	<25%	<5%	<10%	>0%	0	0	<1%
121	F	55	1	Yes	1	Yes	0	0	Censored	5.33607	5	Yes	wt	wt	0	0	0	0	III+IV	3	sin	proficient	adenocarcinoma NOS	<10%	>=25%	<5%	<10%	0	0	0	<1%
122	M	67	1	Yes	1	Yes	1	1	CA specific death	1.16632	1.16632	No	0+1	0	0	0	0	0	III+IV	1+2	sin	proficient	adenocarcinoma NOS	<10%	>=25%	5-100%	>=10%	0	0	0	<1%
123	M	80	1	Yes	0	No	1	2	Death from another cause	2.29706	2.29706	No	wt	wt	0	0	0	0	III+IV	3	dx	proficient	adenocarcinoma NOS	<10%	>=25%	5-100%	<10%	0	0	0	<1%
124	F	85	1	Yes	0	No	1	2	Death from another cause	0.194387	0.194387	No	wt	wt	2	1+2+3	2+3	2	I+II	1+2	sin	proficient	adenocarcinoma NOS	<10%	>=25%	5-100%	<10%	0	0	0	<1%
125	F	78	0	No	0	No	0	0	Censored	8.36961	5	Yes	wt	wt	0	0	0	0	I+II	1+2	dx	proficient	adenocarcinoma NOS	<10%	>=25%	5-100%	<10%	0	0	0	<1%
127	F	80	1	Yes	0	No	0	0	Censored	11.0691	5	Yes	0+1	1	0	0	0	0	III+IV		sin	proficient	adenocarcinoma NOS	<10%	>=25%	5-100%	>=10%	0	0	0	<1%
128	M	61	0	No	0	No	0	0	Censored	9.68652	5	Yes	0+1	1	0	0	0	0	I+II	1+2	dx	proficient	adenocarcinoma NOS	<10%	>=25%	5-100%	<10%	0	0	0	<1%
129	F	82	1	Yes	0	No	1	2	Death from another cause	0.145106	0.145106	No	0+1	1	0	0	0	0	I+II	1+2	sin	proficient	adenocarcinoma NOS	<10%	>=25%	<5%	<10%	0	0	0	<1%
130	F	61	1	Yes	0	No	0	0	Censored	6.86927	5	Yes	0+1	1	0	0	0	0	I+II	1+2	sin	proficient	adenocarcinoma NOS	<10%	>=25%	5-100%	<10%	0	0	0	<1%
131	F	94	1	Yes	0	No	1	2	Death from another cause	0.0246407	0.0246407	No	wt	wt	0	0	0	0	I+II	1+2	dx	deficient	mucinous+signet ring	<10%	<25%	<5%	>=10%	0	0	0.05	>=1%
132	F	79	1	Yes	0	No	1	2	Death from another cause	0.0903491	0.0903491	No	wt	wt	0	0	0	0	III+IV	3	dx	deficient	adenocarcinoma NOS	<10%	<25%	<5%	<10%	0	0	0.8	>=1%
133	F	74	0	No	0	No	0	0	Censored	11.3949	5	Yes	wt	wt	0	0	0	0	I+II	1+2	dx	deficient	mucinous+signet ring	<10%	>=25%	5-100%	>=10%	0	0	0	<1%
135	M	80	1	Yes	0	No	0	0	Censored	6.76523	5	Yes	0+1	1	0	0	0	0	I+II	1+2	dx	proficient	adenocarcinoma NOS	<10%	>=25%	5-100%	>=10%	0	0	0	<1%
136	M	69	1	Yes	1	Yes	1	1	CA specific death	1.51403	1.51403	No	wt	wt	0	0	0	0	III+IV	1+2	sin	proficient	adenocarcinoma NOS	<10%	<25%	5-100%	<10%	0	0	0.8	>=1%
137	F	70	1	Yes	1	Yes	1	1	CA specific death	3.42779	3.42779	No	0+1	1	0	0	0	0	I+II		sin	proficient	adenocarcinoma NOS	<10%	>=25%	5-100%	<10%	0	0	0	<1%
138	M	66	0	No	0	No	0	0	Censored	10.4449	5	Yes	wt	wt	0	0	0	0	I+II	3	dx	proficient	adenocarcinoma NOS	<10%	>=25%	5-100%	<10%	0	0	0	<1%
140	F	66	1	Yes	1	Yes	1	1	CA specific death	2.92402	2.92402	No	0+1	1	0	0	0	0	III+IV	1+2	sin	proficient	adenocarcinoma NOS	<10%	>=25%	5-100%	<10%	0	0	0	<1%
142	M	80	1	Yes	1	Yes	1	1	CA specific death	2.99521	2.99521	No	0+1	1	1	1+2+3	1	1	III+IV	1+2	dx	proficient	adenocarcinoma NOS	<10%	>=25%	5-100%	>=10%	0	0	0	<1%
143	M	55	0	No	0	No	0	0	Censored	9.8152	5	Yes	wt	wt	0	0	0	0	III+IV	1+2	sin	proficient	adenocarcinoma NOS	<10%	>=25%	5-100%	<10%	0	0	0	<1%
145	M	66	0	No	0	No	0	0	Censored	11.7153	5	Yes	wt	wt					III+IV	3	sin	proficient	mucinous+signet ring	>=10%	>=25%	<5%	<10%	0	>0%
146	M	77	1	Yes	0	No	1	2	Death from another cause	1.58248	1.58248	No	0+1	0	0	0	0	0	I+II	1+2	dx	proficient	adenocarcinoma NOS	<10%	>=25%	5-100%	<10%	0	0	0.9	>=1%
148	F	76	1	Yes	1	Yes	1	1	CA specific death	1.6564	1.6564	No	0+1	1	0	0	0	0	I+II	1+2	sin	proficient	adenocarcinoma NOS	<10%	>=25%	5-100%	<10%	0	0	0	<1%
149	F	89	1	Yes	0	No	1	2	Death from another cause	4.47365	4.47365	No	0+1	1	0	0	0	0	I+II	3	dx	deficient	adenocarcinoma NOS	<10%	>=25%	5-100%		0	0	0	<1%
150	F	83	1	Yes	0	No	1	2	Death from another cause	2.53251	2.53251	No			1	1+2+3	1	1	III+IV	1+2	sin	proficient	adenocarcinoma NOS	<10%	>=25%	5-100%	<10%	0	0	0	<1%
151	M	76	1	Yes	0	No	1	2	Death from another cause	0.44627	0.44627	No	wt	wt	0	0	0	0	III+IV	3	sin	proficient	adenocarcinoma NOS	>=10%	<25%	<5%	>=10%	0	0	0.05	>=1%
152	M	85	1	Yes	0	No	1	2	Death from another cause	4.564	4.564	No	wt	wt					I+II	1+2	dx	proficient	adenocarcinoma NOS	<10%	<25%	5-100%	<10%	0	0	0	<1%
153	M	74	1	Yes	0	No	1	2	Death from another cause	3.38946	3.38946	No	0+1	0	0	0	0	0	III+IV	1+2	sin	proficient	adenocarcinoma NOS	<10%	>=25%	5-100%	<10%	0	0	0	<1%
154	M	70	1	Yes	1	Yes	1	1	CA specific death	0.744695	0.744695	No	wt	wt	0	0	0	0	I+II	1+2	sin	proficient	adenocarcinoma NOS	<10%	>=25%	5-100%	<10%	0	0	0	<1%
155	M	83	1	Yes	0	No	1	2	Death from another cause	3.35934	3.35934	No	wt	wt	0	0	0	0	I+II	1+2	sin	proficient	adenocarcinoma NOS	<10%	>=25%	5-100%	>=10%	0	0	0.1	>=1%
158	M	56	1	Yes	1	Yes	0	0	Censored	5.0924	5	Yes	wt	wt	0	0	0	0	I+II	1+2	sin	proficient	adenocarcinoma NOS	<10%	>=25%	5-100%	<10%	0	0	0	<1%
159	F	68	1	Yes	1	Yes	0	0	Censored	5.83436	5	Yes	wt	wt	0	0	0	0	I+II	1+2	sin	proficient	adenocarcinoma NOS	<10%	>=25%	5-100%	>=10%	0	0	0	<1%
160	F	66	1	Yes	1	Yes	1	1	CA specific death	2.13279	2.13279	No	0+1	1	0	0	0	0	III+IV	1+2	dx	proficient	adenocarcinoma NOS	<10%	>=25%	5-100%	<10%	0	0	0	<1%
161	M	76	0	No	0	No	0	0	Censored	12.0164	5	Yes	wt	wt	0	0	0	0	I+II	3	dx	deficient	adenocarcinoma NOS	<10%	<25%	5-100%	>=10%	0	0	0	<1%
163	M	60	0	No	0	No	0	0	Censored	12.2327	5	Yes	0+1	0	1	1+2+3	1	1	I+II	1+2	sin	proficient	adenocarcinoma NOS	<10%	>=25%	5-100%	>=10%	0	0	0	<1%
164	F	79	1	Yes	0	No	0	0	Censored	7.35661	5	Yes			0	0	0	0	I+II	1+2	dx	proficient	adenocarcinoma NOS	<10%	>=25%					0	<1%
165	M	69	1	Yes	1	Yes	1	1	CA specific death	1.21834	1.21834	No	wt	wt	0	0	0	0	III+IV	3	sin	proficient	adenocarcinoma NOS	<10%	>=25%	5-100%	<10%	0	0	0	<1%
166	M	78	1	Yes	0	No	1	2	Death from another cause	3.29911	3.29911	No	wt	wt	0	0	0	0	I+II	3	sin	proficient	adenocarcinoma NOS	<10%	>=25%	5-100%	<10%	0	0	0	<1%
167	M	78	0	No	0	No	0	0	Censored	8.41342	5	Yes	wt	wt	1	1+2+3	1	1	I+II	1+2	sin	deficient	adenocarcinoma NOS	>=10%	<25%	5-100%	>=10%	0	0	0	<1%
169	F	45	0	No	0	No	0	0	Censored	12.0739	5	Yes	0+1	1	0	0	0	0	I+II	1+2	sin	proficient	adenocarcinoma NOS	<10%	>=25%	5-100%	<10%	0	0	0	<1%
170	M	60	1	Yes	0	No	1	2	Death from another cause	2.67214	2.67214	No	0+1	0	0	0	0	0	III+IV	1+2	sin	proficient	adenocarcinoma NOS	<10%	>=25%	5-100%	<10%	0	0	0	<1%
171	M	66	0	No	0	No	0	0	Censored	12.104	5	Yes	wt	wt	1	1+2+3	1	1	I+II	1+2	dx	proficient	adenocarcinoma NOS	<10%	<25%	5-100%	<10%	0	0	0	<1%
172	M	58	0	No	0	No	0	0	Censored	12.2464	5	Yes	0+1	1	0	0	0	0	I+II	1+2	sin	proficient	adenocarcinoma NOS	<10%	>=25%	5-100%	>=10%	0	0	0	<1%
173	F	66	1	Yes	0	No	1	2	Death from another cause	2.71047	2.71047	No	wt	wt	1	1+2+3	1	1	III+IV	1+2	dx	proficient	adenocarcinoma NOS	>=10%	<25%	<5%	<10%	0	0	0	<1%
175	M	67	1	Yes	1	Yes	0	0	Censored	5.09788	5	Yes	wt	wt	0	0	0	0	III+IV	1+2	dx	proficient	adenocarcinoma NOS	<10%	<25%	5-100%	<10%	0	0	0	<1%
176	F	67	1	Yes	0	No	0	0	Censored	6.83368	5	Yes	wt	wt	0	0	0	0	I+II	1+2	sin	deficient	adenocarcinoma NOS	<10%	>=25%	5-100%	<10%	0	0	0	<1%
177	M	64	0	No	0	No	0	0	Censored	5.92197	5	Yes	wt	wt	0	0	0	0	I+II	1+2	dx	proficient	adenocarcinoma NOS	<10%	>=25%	5-100%	>=10%	0	0	0	<1%
178	M	61	1	Yes	0	No	0	0	Censored	5.16632	5	Yes	wt	wt	0	0	0	0	I+II	1+2	dx	proficient	adenocarcinoma NOS	<10%	>=25%	5-100%	<10%	0	0	0	<1%
179	M	81	1	Yes	0	No	1	2	Death from another cause	0.747433	0.747433	No	0+1	0	0	0	0	0	III+IV	1+2	sin	proficient	adenocarcinoma NOS	<10%	>=25%	<5%	>=10%	0	0	0.1	>=1%
180	F	82	1	Yes	1	Yes	1	1	CA specific death	1.21013	1.21013	No	0+1	1	0	0	0	0	III+IV	3	dx	proficient	adenocarcinoma NOS	>=10%	>=25%	<5%	<10%	0	0	0	<1%
181	F	78	0	No	0	No	0	0	Censored	12.2218	5	Yes	wt	wt	0	0	0	0	I+II	1+2	dx	deficient	adenocarcinoma NOS	<10%	<25%	5-100%	<10%	0	>0%	0	<1%
182	F	76	1	Yes	1	Yes	1	1	CA specific death	0.358658	0.358658	No	wt	wt	0	0	0	0	III+IV	1+2	sin	proficient	adenocarcinoma NOS	<10%	>=25%	5-100%	>=10%	0	0	0	<1%
183	M	59	0	No	0	No	0	0	Censored	10.8912	5	Yes	wt	wt	3	1+2+3	2+3	3	III+IV	3	sin	proficient	adenocarcinoma NOS	<10%	>=25%	5-100%	<10%	0	0	0	<1%
184	F	71	1	Yes	0	No	0	0	Censored	5.20465	5	Yes	0+1	1	0	0	0	0	I+II	1+2	sin	proficient	adenocarcinoma NOS	<10%	>=25%	5-100%	<10%	0	0	0	<1%
185	M	74	1	Yes	0	No	0	0	Censored	5.11157	5	Yes	wt	wt	0	0	0	0	I+II	1+2	sin	deficient	adenocarcinoma NOS	<10%	>=25%	5-100%		0	0	0	<1%
186	M	71	1	Yes	0	No	0	0	Censored	6.58727	5	Yes	0+1	0	1	1+2+3	1	1	III+IV	1+2	sin	proficient	adenocarcinoma NOS	<10%	>=25%		<10%	0	0
187	M	63	0	No	0	No	0	0	Censored	7.13484	5	Yes	0+1	1					III+IV	1+2	dx	proficient	adenocarcinoma NOS	<10%	>=25%	5-100%	<10%	0	0	0	<1%
188	M	78	1	Yes	0	No	0	0	Censored	9.42642	5	Yes	wt	wt	0	0	0	0	I+II	1+2	sin	proficient	adenocarcinoma NOS	<10%	>=25%	5-100%	<10%	0	0	0.01	>=1%
189	M	62	1	Yes	0	No	0	0	Censored	11.3977	5	Yes	wt	wt	0	0	0	0	I+II	1+2	sin	proficient	adenocarcinoma NOS	<10%	>=25%	5-100%	<10%	0	0	0	<1%
190	M	70	0	No	0	No	0	0	Censored	12.1123	5	Yes	0+1	1	0	0	0	0	III+IV	1+2	sin	proficient	adenocarcinoma NOS	<10%	>=25%	5-100%	>=10%	0	0	0	<1%
191	F	60	1	Yes	1	Yes	1	1	CA specific death	1.02669	1.02669	No	0+1	1	0	0	0	0	III+IV	3	sin	proficient	adenocarcinoma NOS	<10%	>=25%	5-100%	>=10%	0	0	0	<1%
192	F	63	1	Yes	1	Yes	1	1	CA specific death	1.07324	1.07324	No	wt	wt	0	0	0	0	III+IV	3	sin	proficient	mucinous+signet ring	<10%	>=25%	5-100%	<10%	0	0	0	<1%
194	M	71	1	Yes	1	Yes	0	0	Censored	5.95209	5	Yes	wt	wt	0	0	0	0	III+IV	3	dx	proficient	adenocarcinoma NOS	<10%	>=25%	5-100%	>=10%	0	0	0	<1%
195	F	35	0	No	0	No	0	0	Censored	8.62697	5	Yes	0+1	1					III+IV	1+2	dx	proficient	adenocarcinoma NOS	<10%	>=25%	5-100%	>=10%	0	0	0	<1%
197	M	86	0	No	0	No	0	0	Censored	12.6242	5	Yes	wt	wt	0	0	0	0	III+IV	1+2	dx	proficient	adenocarcinoma NOS	<10%	>=25%	5-100%	<10%	0	0	0	<1%
199	F	73	1	Yes	1	Yes	1	1	CA specific death	2.04244	2.04244	No	0+1	1	0	0	0	0	I+II	1+2	dx	proficient	adenocarcinoma NOS	<10%	>=25%	5-100%	>=10%	0	0	0	<1%
200	M	61	0	No	0	No	0	0	Censored	12.6489	5	Yes	0+1	1	0	0	0	0	III+IV	3	dx	proficient	adenocarcinoma NOS	<10%	>=25%	5-100%	<10%	0	0	0	<1%
201	F	65	0	No	0	No	0	0	Censored	13.5661	5	Yes	0+1	1	0	0	0	0	I+II	1+2	sin	proficient	adenocarcinoma NOS	<10%	>=25%	5-100%	<10%	0	0	0	<1%
202	M	45	0	No	0	No	0	0	Censored	13.5524	5	Yes	wt	wt	1	1+2+3	1	1	I+II	1+2	dx	proficient	adenocarcinoma NOS	<10%	<25%	5-100%	<10%	0	0	0	<1%
203	F	72	1	Yes	1	Yes	0	0	Censored	6.705	5	Yes	wt	wt					I+II	1+2	sin	proficient	adenocarcinoma NOS	<10%	>=25%					0	<1%
204	M	59	0	No	0	No	0	0	Censored	13.3251	5	Yes	0+1	1	0	0	0	0	I+II	3	sin	proficient	adenocarcinoma NOS	<10%	>=25%	5-100%	<10%	>0%	0	0	<1%
205	M	73	1	Yes	0	No	0	0	Censored	13.1608	5	Yes	0+1	1	0	0	0	0	III+IV	3	sin	proficient	adenocarcinoma NOS	<10%	>=25%	5-100%	>=10%	0	0	0	<1%
206	M	76	1	Yes	1	Yes	1	1	CA specific death	2.23682	2.23682	No	0+1	1	0	0	0	0	I+II	1+2	sin	proficient	adenocarcinoma NOS	<10%	>=25%	5-100%	<10%	0	0	0	<1%
207	F	64	0	No	0	No	0	0	Censored	13.013	5	Yes	0+1	0	0	0	0	0	III+IV	3	dx	proficient	mucinous+signet ring	<10%	>=25%	5-100%	<10%	0	0	0	<1%
209	M	55	1	Yes	0	No	0	0	Censored	13.4757	5	Yes	wt	wt	1	1+2+3	1	1	I+II	1+2	sin	proficient	adenocarcinoma NOS	<10%	>=25%	5-100%	<10%	0	0	0	<1%
210	M	49	1	Yes	1	Yes	0	0	Censored	5.42642	5	Yes			0	0	0	0	I+II	1+2	sin		adenocarcinoma NOS
211	M	63	0	No	0	No	0	0	Censored	12.6242	5	Yes	wt	wt	0	0	0	0	III+IV	3	sin	deficient	adenocarcinoma NOS	<10%	>=25%	5-100%	<10%	0	0	0	<1%
213	M	77	1	Yes	0	No	1	2	Death from another cause	1.31691	1.31691	No	0+1	0	1	1+2+3	1	1	I+II	3	sin	proficient	adenocarcinoma NOS	<10%	>=25%	5-100%	<10%	0	0	0	<1%
214	M	51	0	No	0	No	0	0	Censored	13.6126	5	Yes	wt	wt	1	1+2+3	1	1	III+IV	3	sin	proficient	adenocarcinoma NOS	<10%	>=25%	5-100%	>=10%	0	0	0	<1%
215	F	89	1	Yes	0	No	0	0	Censored	10.7242	5	Yes	0+1	0	1	1+2+3	1	1	I+II	1+2	sin	proficient	adenocarcinoma NOS	<10%	>=25%	<5%	<10%	0	0	0	<1%
216	M	51	0	No	0	No	0	0	Censored	12.1451	5	Yes	0+1	1	0	0	0	0	I+II	3	sin	proficient	adenocarcinoma NOS	>=10%	>=25%	5-100%	<10%	0	0	0	<1%
217	M	73	1	Yes	1	Yes	0	0	Censored	5.71937	5	Yes	0+1	0	0	0	0	0	III+IV	1+2	sin	proficient	adenocarcinoma NOS	<10%	>=25%	5-100%	>=10%	0	0	0	<1%
218	F	69	0	No	0	No	0	0	Censored	10.3354	5	Yes	0+1	1	0	0	0	0	III+IV	3	dx	deficient	adenocarcinoma NOS	<10%	<25%	5-100%	<10%	0	0	0	<1%
219	F	61	0	No	0	No	0	0	Censored	6.02875	5	Yes	wt	wt	0	0	0	0	I+II	3	sin	proficient	mucinous+signet ring	<10%	>=25%	5-100%	<10%	0	0	0	<1%
221	F	72	1	Yes	1	Yes	0	0	Censored	7.11567	5	Yes			0	0	0	0	I+II	1+2	sin		adenocarcinoma NOS
223	M	70	0	No	0	No	0	0	Censored	11.5811	5	Yes	0+1	0	0	0	0	0	I+II	1+2	dx	proficient	adenocarcinoma NOS	<10%	>=25%	5-100%	<10%	0	0	0	<1%
224	M	81	1	Yes	1	Yes	1	1	CA specific death	0.971937	0.971937	No	wt	wt	0	0	0	0	III+IV	3	dx	proficient	mucinous+signet ring	<10%	>=25%	<5%	>=10%	0	0	0	<1%
225	M	57	0	No	0	No	0	0	Censored	10.0507	5	Yes	wt	wt	1	1+2+3	1	1	I+II	1+2	sin	proficient	adenocarcinoma NOS	<10%	>=25%	5-100%	<10%	0	0	0	<1%
226	M	77	1	Yes	1	Yes	0	0	Censored	7.81109	5	Yes	0+1	1	0	0	0	0	III+IV	1+2	sin	proficient	adenocarcinoma NOS	<10%	>=25%	5-100%	<10%	0	0	0	<1%
227	F	66	0	No	0	No	0	0	Censored	13.514	5	Yes	wt	wt	0	0	0	0	III+IV	1+2	sin	proficient	adenocarcinoma NOS	<10%	>=25%	5-100%	<10%	0	0	0	<1%
228	M	76	1	Yes	1	Yes	0	0	Censored	6.50513	5	Yes	0+1	1	0	0	0	0	I+II	1+2	sin	proficient	adenocarcinoma NOS	<10%	<25%	5-100%	<10%	0	0	0	<1%
229	F	55	1	Yes	0	No	0	0	Censored	9.64545	5	Yes	wt	wt	0	0	0	0	III+IV	1+2	sin	proficient	adenocarcinoma NOS	<10%	>=25%	5-100%	>=10%	0	0	0	<1%
230	M	67	0	No	0	No	0	0	Censored	13.2375	5	Yes	0+1	1	3	1+2+3	2+3	3	I+II	1+2	dx	proficient	adenocarcinoma NOS	>=10%	<25%	<5%	<10%	0	0	0	<1%
231	F	52	0	No	0	No	0	0	Censored	10.7734	5	Yes	0+1	1	0	0	0	0	I+II	1+2	sin	proficient	adenocarcinoma NOS	<10%	>=25%	5-100%	<10%	0	0	0	<1%
232	M	53	0	No	0	No	0	0	Censored	12.3285	5	Yes	wt	wt	0	0	0	0	III+IV	1+2	dx	proficient	adenocarcinoma NOS	<10%	>=25%	5-100%	<10%	0	0	0	<1%
233	F	74	0	No	0	No	0	0	Censored	13.4867	5	Yes	wt	wt	0	0	0	0	I+II	1+2	dx	deficient	adenocarcinoma NOS	<10%	<25%	5-100%	<10%	0	0	0	<1%
234	F	80	0	No	0	No	0	0	Censored	9.49213	5	Yes	wt	wt	1	1+2+3	1	1	I+II	1+2	dx	deficient	adenocarcinoma NOS	<10%	>=25%		>=10%	0	0	0	<1%
236	F	77	1	Yes	1	Yes	1	1	CA specific death	0.731006	0.731006	No	wt	wt	0	0	0	0	III+IV	1+2	dx	proficient	adenocarcinoma NOS	<10%	>=25%	5-100%	<10%	0	0	0	<1%
237	M	70	1	Yes	1	Yes	1	1	CA specific death	0.558522	0.558522	No	wt	wt	0	0	0	0	III+IV	1+2	dx	proficient	adenocarcinoma NOS	<10%	>=25%	<5%	<10%	0	0	0	<1%
238	F	49	1	Yes	0	No	0	0	Censored	8.60507	5	Yes	wt	wt	0	0	0	0	I+II	1+2	sin	proficient	adenocarcinoma NOS	<10%	>=25%	5-100%	>=10%	0	0	0	<1%
239	M	67	1	Yes	1	Yes	0	0	Censored	11.2471	5	Yes	0+1	0	0	0	0	0	III+IV	1+2	sin	proficient	adenocarcinoma NOS	<10%	>=25%	5-100%	<10%	0	0	0	<1%
240	M	61	1	Yes	0	No	0	0	Censored	9.54415	5	Yes	0+1	1	0	0	0	0	I+II	3	sin	proficient	adenocarcinoma NOS	<10%	<25%	5-100%	>=10%	0	0	0	<1%
241	M	61	1	Yes	1	Yes	1	1	CA specific death	1.65092	1.65092	No	0+1	0	1	1+2+3	1	1	III+IV	1+2	sin	proficient	adenocarcinoma NOS	<10%	>=25%	5-100%	>=10%	0	0	0	<1%
243	F	67	0	No	0	No	0	0	Censored	13.3552	5	Yes	0+1	1	1	1+2+3	1	1	III+IV	3	dx	proficient	adenocarcinoma NOS	<10%	<25%	5-100%	<10%	0	0	0	<1%
244	M	66	1	Yes	1	Yes	1	1	CA specific death	3.35934	3.35934	No	wt	wt	0	0	0	0	I+II	1+2	dx	proficient	adenocarcinoma NOS	<10%	>=25%	5-100%	<10%	0	0	0	<1%
245	F	65	1	Yes	1	Yes	1	1	CA specific death	2.78713	2.78713	No	wt	wt	wt				III+IV	1+2	sin	proficient	adenocarcinoma NOS	<10%	<25%	5-100%	<10%	0	0	0	<1%
246	M	80	1	Yes	0	No	0	0	Censored	12.4435	5	Yes	wt	wt	2	1+2+3	2+3	2	III+IV	1+2	dx	deficient	adenocarcinoma NOS	<10%	<25%	5-100%	<10%	0	>0%	0	<1%
247	M	66	1	Yes	0	No	1	2	Death from another cause	0.344969	0.344969	No	0+1	1					I+II		dx		adenocarcinoma NOS
248	M	54	1	Yes	0	No	1	2	Death from another cause	1.73306	1.73306	No	0+1	0	0	0	0	0	I+II	1+2	sin	proficient	adenocarcinoma NOS	<10%	>=25%	5-100%	<10%	0	0	0	<1%
249	F	50	1	Yes	1	Yes	1	1	CA specific death	2.45585	2.45585	No	wt	wt	0	0	0	0	III+IV	1+2	sin	proficient	adenocarcinoma NOS	<10%	>=25%	5-100%	<10%	0	0	0	<1%
250	M	69	0	No	0	No	0	0	Censored	12.7502	5	Yes	wt	wt	0	0	0	0	I+II	1+2	dx	deficient	adenocarcinoma NOS	<10%	>=25%	5-100%	>=10%	0	0	0	<1%
251	F	72	1	Yes	1	Yes	1	1	CA specific death	1.30048	1.30048	No	wt	wt	0	0	0	0	I+II	1+2	dx	deficient	adenocarcinoma NOS	>=10%	<25%	<5%	<10%	0	>0%	0	<1%
252	M	70	0	No	0	No	0	0	Censored	13.0294	5	Yes	0+1	1	0	0	0	0	I+II	1+2	sin	proficient	adenocarcinoma NOS	<10%	>=25%	5-100%	<10%	0	0	0	<1%
253	M	68	1	Yes	1	Yes	1	1	CA specific death	2.12183	2.12183	No	wt	wt	0	0	0	0	III+IV	1+2	dx	proficient	adenocarcinoma NOS	<10%	<25%	5-100%	<10%	0	0	0	<1%
254	F	58	1	Yes	1	Yes	0	0	Censored	5.39904	5	Yes	0+1	1	0	0	0	0	III+IV	1+2	dx	proficient	adenocarcinoma NOS	<10%	<25%	5-100%	<10%	0	0	0	<1%
255	F	63	0	No	0	No	0	0	Censored	9.76044	5	Yes	0+1	1					I+II	1+2	sin		adenocarcinoma NOS
256	F	61	1	Yes	1	Yes	1	1	CA specific death	0.758385	0.758385	No	wt	wt	1	1+2+3	1	1	III+IV	1+2	dx	proficient	adenocarcinoma NOS	<10%	>=25%	5-100%	<10%	0	0	0	<1%
257	F	62	0	No	0	No	0	0	Censored	5.9822	5	Yes	wt	wt	0	0	0	0	III+IV	1+2	sin	proficient	adenocarcinoma NOS	<10%	<25%	5-100%	<10%	0	0	0.02	>=1%
258	F	80	1	Yes	1	Yes	1	1	CA specific death	0.40794	0.40794	No	wt	wt	2	1+2+3	2+3	2	III+IV	3	dx	proficient	adenocarcinoma NOS	<10%	>=25%	5-100%	<10%	0	0	0	<1%
259	M	59	0	No	0	No	0	0	Censored	12.9473	5	Yes	0+1	1	0	0	0	0	III+IV	1+2	dx	proficient	adenocarcinoma NOS	<10%	>=25%	<5%	<10%	0	0	0	<1%
260	M	75	1	Yes	0	No	0	0	Censored	9.40178	5	Yes	wt	wt	0	0	0	0	I+II	1+2	dx	proficient	adenocarcinoma NOS	<10%	>=25%	5-100%	<10%	0	0	0	<1%
261	F	64	1	Yes	1	Yes	1	1	CA specific death	1.98494	1.98494	No	0+1	1	0	0	0	0	III+IV	3	sin	proficient	adenocarcinoma NOS	>=10%	<25%	5-100%	<10%	0	>0%	0	<1%
262	M	68	0	No	0	No	0	0	Censored	10.4969	5	Yes	0+1	1	0	0	0	0	I+II	1+2	sin	proficient	adenocarcinoma NOS	<10%	>=25%	5-100%	>=10%	0	0	0	<1%
263	F	55	0	No	0	No	0	0	Censored	12.3559	5	Yes	0+1	1					I+II	3	sin		adenocarcinoma NOS		>=25%
264	M	69	1	Yes	0	No	0	0	Censored	7.70157	5	Yes	0+1	1	0	0	0	0	I+II	1+2	sin	proficient	adenocarcinoma NOS	<10%	>=25%	5-100%	<10%	0	0	0	<1%
265	M	66	1	Yes	1	Yes	1	1	CA specific death	0.673511	0.673511	No	0+1	0	0	0	0	0	III+IV	3	sin	proficient	adenocarcinoma NOS	<10%	>=25%	5-100%	>=10%	0	0	0	<1%
266	F	86	1	Yes	1	Yes	1	1	CA specific death	0.0574949	0.0574949	No	0+1	0	0	0	0	0	III+IV	1+2	sin	proficient	adenocarcinoma NOS	<10%	>=25%	5-100%	<10%	0	0	0	<1%
268	F	61	1	Yes	1	Yes	1	1	CA specific death	0.52293	0.52293	No	0+1	1	0	0	0	0	III+IV	1+2	sin	proficient	adenocarcinoma NOS	<10%	>=25%	5-100%	<10%	0	0	0	<1%
269	F	76	1	Yes	1	Yes	1	1	CA specific death	0.0711841	0.0711841	No	0+1	0	0	0	0	0	III+IV	3	sin	proficient	adenocarcinoma NOS	<10%	<25%	5-100%		0	0	0	<1%
270	M	82	1	Yes	0	No	0	0	Censored	10.9815	5	Yes	0+1	1	1	1+2+3	1	1	I+II	1+2	sin	proficient	adenocarcinoma NOS	>=10%	>=25%	5-100%	>=10%	0	0	0	<1%
271	F	70	1	Yes	1	Yes	0	0	Censored	5.12252	5	Yes	0+1	1	0	0	0	0	I+II	1+2	sin	proficient	adenocarcinoma NOS			5-100%	<10%	0	0
272	M	82	0	No	0	No	0	0	Censored	13.065	5	Yes	0+1	1	1	1+2+3	1	1	I+II	1+2	dx	proficient	adenocarcinoma NOS	<10%	<25%	5-100%	<10%	0	0	0	<1%
273	F	72	0	No	0	No	0	0	Censored	12.282	5	Yes	0+1	1	0	0	0	0	III+IV	3	sin	proficient	adenocarcinoma NOS	<10%	<25%	<5%	<10%	0	0	0	<1%
274	M	58	0	No	0	No	0	0	Censored	10.9624	5	Yes	0+1	1	0	0	0	0	III+IV	1+2	sin	proficient	adenocarcinoma NOS	<10%	>=25%	5-100%	<10%	0	0	0	<1%
275	F	51	1	Yes	1	Yes	1	1	CA specific death	1.86721	1.86721	No	0+1	1	0	0	0	0	III+IV	3	dx	proficient	adenocarcinoma NOS	<10%	>=25%	5-100%	>=10%	0	0	0	<1%
277	F	72	1	Yes	1	Yes	1	1	CA specific death	0.284736	0.284736	No	0+1	1	0	0	0	0	III+IV	3	dx	proficient	adenocarcinoma NOS	<10%	>=25%	5-100%	>=10%	0	0	0	<1%
278	M	67	1	Yes	1	Yes	1	1	CA specific death	2.08077	2.08077	No	wt	wt	0	0	0	0	III+IV	1+2	sin	proficient	adenocarcinoma NOS	<10%	>=25%	<5%	<10%	0	0
279	F	73	0	No	0	No	0	0	Censored	9.47844	5	Yes	0+1	1	0	0	0	0	I+II	1+2	sin	proficient	adenocarcinoma NOS	<10%	<25%	5-100%	<10%	0	0	0	<1%
280	M	62	1	Yes	1	Yes	1	1	CA specific death	2.28884	2.28884	No	wt	wt	1	1+2+3	1	1	III+IV	1+2	dx	proficient	adenocarcinoma NOS	<10%	>=25%	5-100%	<10%	0	0	0	<1%
281	F	64	0	No	0	No	0	0	Censored	11.6222	5	Yes	0+1	1	1	1+2+3	1	1	III+IV	3	dx	proficient	adenocarcinoma NOS	<10%	>=25%	5-100%	<10%	0	0	0	<1%
282	M	86	1	Yes	0	No	1	2	Death from another cause	2.1848	2.1848	No	0+1	1	0	0	0	0	I+II	1+2	sin	proficient	adenocarcinoma NOS	<10%	>=25%	5-100%	>=10%	0	0	0	<1%
283	M	59	1	Yes	0	No	1	2	Death from another cause	0.903491	0.903491	No	wt	wt	0	0	0	0	III+IV	3	dx	proficient	mucinous+signet ring	<10%	>=25%	5-100%	>=10%	0	0	0	<1%
284	M	70	1	Yes	0	No	0	0	Censored	9.79329	5	Yes	0+1	1	0	0	0	0	I+II	1+2	sin	proficient	adenocarcinoma NOS	<10%	>=25%	5-100%	<10%	0	0	0	<1%
285	F	49	1	Yes	1	Yes	1	1	CA specific death	0.62423	0.62423	No			1	1+2+3	1	1	III+IV	3	dx	proficient	adenocarcinoma NOS	<10%	<25%	5-100%	<10%	0	0	0	<1%
287	F	89	0	No	0	No	0	0	Censored	11.3812	5	Yes	wt	wt	0	0	0	0	I+II	3	dx	proficient	adenocarcinoma NOS	<10%	<25%	5-100%	<10%	0	0	0.05	>=1%
290	F	72	1	Yes	1	Yes	1	1	CA specific death	0.479124	0.479124	No	wt	wt	0	0	0	0	I+II	1+2	sin	proficient	adenocarcinoma NOS	<10%	>=25%	5-100%	<10%	0	0	0.02	>=1%
291	M	58	1	Yes	0	No	0	0	Censored	9.08145	5	Yes	wt	wt					III+IV	1+2	sin	proficient	adenocarcinoma NOS	<10%	<25%	5-100%	<10%	0	0	0	<1%
292	M	78	0	No	0	No	0	0	Censored	10.1355	5	Yes	0+1	0	0	0	0	0	III+IV	1+2	sin	proficient	adenocarcinoma NOS	<10%	>=25%	5-100%	>=10%	0	0	0	<1%
293	F	75	1	Yes	1	Yes	1	1	CA specific death	1.57974	1.57974	No	0+1	0	0	0	0	0	III+IV	1+2	dx	proficient	adenocarcinoma NOS	<10%	>=25%	<5%	<10%	0	0	0	<1%
294	M	70	0	No	0	No	0	0	Censored	8.97194	5	Yes	0+1	1	2	1+2+3	2+3	2	III+IV	1+2	sin	proficient	adenocarcinoma NOS	<10%	>=25%	5-100%	>=10%	0	0	0	<1%
295	M	73	1	Yes	1	Yes	0	0	Censored	5.56057	5	Yes	0+1	1	1	1+2+3	1	1	III+IV	1+2	sin		adenocarcinoma NOS			5-100%	>=10%	0	0
296	M	64	1	Yes	1	Yes	1	1	CA specific death	1.1499	1.1499	No	wt	wt	0	0	0	0	I+II	1+2	sin	proficient	adenocarcinoma NOS	<10%	>=25%	5-100%	<10%	0	0	0	<1%
297	F	74	0	No	0	No	0	0	Censored	10.7871	5	Yes	0+1	1	0	0	0	0	III+IV	1+2	dx	proficient	adenocarcinoma NOS	<10%	>=25%	5-100%	<10%	0	0	0	<1%
300	F	45	0	No	0	No	0	0	Censored	8.53114	5	Yes	0+1	1	0	0	0	0	III+IV	1+2	sin		adenocarcinoma NOS			5-100%	<10%	0	0
301	F	59	1	Yes	1	Yes	1	1	CA specific death	3.41136	3.41136	No	0+1	0	1	1+2+3	1	1	III+IV	3	dx	proficient	adenocarcinoma NOS	<10%	>=25%	5-100%	>=10%	0	0	0	<1%
302	F	62	1	Yes	1	Yes	1	1	CA specific death	3.18686	3.18686	No	wt	wt	1	1+2+3	1	1	III+IV	1+2		proficient	adenocarcinoma NOS	<10%	>=25%	5-100%	<10%	0	0
303	M	83	1	Yes	0	No	0	0	Censored	9.6564	5	Yes	0+1	1	0	0	0	0	I+II	1+2	dx	proficient	adenocarcinoma NOS	<10%	<25%	5-100%	<10%	0	0	0	<1%
304	F	83	0	No	0	No	0	0	Censored	9.17454	5	Yes	0+1	0	0	0	0	0	I+II	1+2	sin	proficient	adenocarcinoma NOS	<10%	>=25%	5-100%	>=10%	0	0	0	<1%
305	F	70	1	Yes	1	Yes	1	1	CA specific death	1.30322	1.30322	No	0+1	1	0	0	0	0	III+IV	3	dx	proficient	adenocarcinoma NOS	>=10%	>=25%	5-100%	>=10%	0	0	0	<1%
306	M	65	1	Yes	1	Yes	1	1	CA specific death	1.38809	1.38809	No	0+1	1	1	1+2+3	1	1	III+IV	3	sin	proficient	adenocarcinoma NOS	<10%	>=25%	<5%	<10%	0	0	0	<1%
307	M	64	0	No	0	No	0	0	Censored	2.89665	2.89665		wt	wt					I+II	1+2	sin	proficient	adenocarcinoma NOS	<10%	>=25%	5-100%	<10%	0	0	0	<1%
308	M	83	1	Yes	0	No	0	0	Censored	8.45175	5	Yes	0+1	1	0	0	0	0	I+II	1+2	dx	proficient	adenocarcinoma NOS	<10%	>=25%	5-100%	<10%	0	0	0	<1%
309	F	80	1	Yes	0	No	0	0	Censored	8.95551	5	Yes	wt	wt	1	1+2+3	1	1	III+IV	1+2	dx	proficient	adenocarcinoma NOS	<10%	>=25%	<5%	<10%	0	>0%	0	<1%
310	M	91	1	Yes	1	Yes	1	1	CA specific death	0.799452	0.799452	No	0+1	1	0	0	0	0	III+IV	3	dx	proficient	adenocarcinoma NOS	<10%	>=25%	5-100%	>=10%	0	0	0	<1%
311	F	64	0	No	0	No	0	0	Censored	8.18891	5	Yes	0+1	0	0	0	0	0	III+IV	3	sin	proficient	adenocarcinoma NOS	<10%	<25%	5-100%	<10%	0	0	0	<1%
312	M	71	0	No	0	No	0	0	Censored	11.4387	5	Yes	0+1	1					I+II	1+2	sin	proficient	adenocarcinoma NOS	<10%	>=25%	<5%	<10%	0	0	0	<1%
313	M	72	1	Yes	0	No	0	0	Censored	10.9514	5	Yes	0+1	0	0	0	0	0	III+IV	3	dx	proficient	mucinous+signet ring	<10%	>=25%	<5%	<10%	0	0	0	<1%
314	M	78	1	Yes	1	Yes	1	1	CA specific death	0.709103	0.709103	No	0+1	0					III+IV	3	sin	proficient	adenocarcinoma NOS	<10%	>=25%	5-100%	<10%	0	0	0	<1%
315	M	60	1	Yes	1	Yes	1	1	CA specific death	2.4449	2.4449	No	wt	wt	0	0	0	0	III+IV	1+2	sin	proficient	adenocarcinoma NOS	<10%	>=25%	5-100%	<10%	0	0	0	<1%
318	M	68	1	Yes	0	No	0	0	Censored	8.78576	5	Yes	wt	wt	0	0	0	0	I+II	1+2	dx	deficient	adenocarcinoma NOS	<10%	>=25%	<5%	<10%	0	0	0	<1%
319	F	87	1	Yes	1	Yes	1	1	CA specific death	2.49692	2.49692	No	wt	wt					III+IV	3	dx	proficient	adenocarcinoma NOS	>=10%	>=25%	<5%	<10%	0	0	0	<1%
320	F	75	0	No	0	No	0	0	Censored	11.6413	5	Yes	wt	wt	1	1+2+3	1	1	III+IV	3	dx	proficient	adenocarcinoma NOS	<10%	>=25%	5-100%	<10%	0	0	0	<1%
321	F	63	0	No	0	No	0	0	Censored	9.85352	5	Yes	0+1	1	0	0	0	0	III+IV	1+2	sin	proficient	adenocarcinoma NOS	<10%	>=25%	5-100%	<10%	0	0	0	<1%
322	F	51	0	No	0	No	0	0	Censored	9.32238	5	Yes	0+1	1	0	0	0	0	I+II	3	sin	proficient	adenocarcinoma NOS	<10%	>=25%	5-100%	>=10%	0	0	0	<1%
323	M	67	0	No	0	No	0	0	Censored	11.5373	5	Yes	wt	wt	0	0	0	0	I+II	3	dx	deficient	adenocarcinoma NOS	<10%	<25%	5-100%	>=10%	>0%	>0%	0	<1%
324	F	51	0	No	0	No	0	0	Censored	8.61875	5	Yes	0+1	1	0	0	0	0	III+IV	3	sin	proficient	adenocarcinoma NOS	<10%	>=25%	5-100%	<10%	0	0	0	<1%
325	F	56	0	No	0	No	0	0	Censored	10.4969	5	Yes	0+1	1					III+IV	1+2	sin	proficient	adenocarcinoma NOS	<10%	>=25%	5-100%	<10%	0	0	0	<1%
327	F	87	1	Yes	0	No	1	2	Death from another cause	4.82409	4.82409	No	0+1	0	1	1+2+3	1	1	I+II	1+2	dx	proficient	adenocarcinoma NOS	<10%	<25%	5-100%	<10%	0	0	0	<1%
328	F	67	1	Yes	1	Yes	0	0	Censored	7.32923	5	Yes	wt	wt	0	0	0	0	III+IV	1+2	sin	proficient	adenocarcinoma NOS	<10%	>=25%	5-100%	<10%	0	0	0	<1%
329	F	86	1	Yes	1	Yes	1	1	CA specific death	1.16359	1.16359	No	wt	wt	0	0	0	0	III+IV	3	dx	deficient	adenocarcinoma NOS	<10%	<25%	<5%	>=10%	0	>0%	0	<1%
330	M	86	1	Yes	1	Yes	1	1	CA specific death	0.939083	0.939083	No	wt	wt	0	0	0	0	I+II	3	dx	proficient	adenocarcinoma NOS	<10%	>=25%	5-100%	>=10%	0	>0%	0	<1%
331	M	64	0	No	0	No	0	0	Censored	10.7515	5	Yes	wt	wt	1	1+2+3	1	1	I+II	1+2	sin	proficient	adenocarcinoma NOS	<10%	>=25%	5-100%	<10%	0	0	0	<1%
332	F	66	0	No	0	No	0	0	Censored	8.45175	5	Yes	0+1	1	0	0	0	0	I+II	1+2	sin	proficient	adenocarcinoma NOS	<10%	>=25%	5-100%	<10%	0	0	0	<1%
333	M	59	1	Yes	1	Yes	1	1	CA specific death	1.40726	1.40726	No	0+1	0	0	0	0	0	III+IV	1+2	dx	proficient	adenocarcinoma NOS	<10%	>=25%	5-100%	>=10%	0	0	0	<1%
334	M	68	1	Yes	1	Yes	1	1	CA specific death	4.76934	4.76934	No	0+1	1	0	0	0	0	III+IV	1+2	sin	proficient	adenocarcinoma NOS	<10%	>=25%	5-100%	<10%	0	0	0	<1%
335	M	83	1	Yes	0	No	0	0	Censored	11.3347	5	Yes	0+1	0					I+II	1+2	sin	proficient	adenocarcinoma NOS	<10%	>=25%	5-100%	<10%	0	0	0	<1%
336	F	76	1	Yes	1	Yes	1	1	CA specific death	0.459959	0.459959	No	wt	wt	0	0	0	0	III+IV	1+2	dx	proficient	adenocarcinoma NOS	>=10%	<25%	<5%	<10%	>0%	0	0.25	>=1%
337	M	55	1	Yes	0	No	0	0	Censored	8.05476	5	Yes	wt	wt	0	0	0	0	I+II	1+2	dx	proficient	adenocarcinoma NOS	<10%	>=25%	5-100%	<10%	0	0	0	<1%
338	M	69	1	Yes	0	No	0	0	Censored	9.31417	5	Yes	0+1	1	0	0	0	0	III+IV	1+2	sin	proficient	adenocarcinoma NOS	<10%	>=25%	5-100%	<10%	0	0	0	<1%
339	F	52	0	No	0	No	0	0	Censored	7.98905	5	Yes	0+1	0	0	0	0	0	I+II	3	sin	proficient	adenocarcinoma NOS	<10%	>=25%	5-100%	<10%	0	0	0	<1%
341	M	40	1	Yes	1	Yes	1	1	CA specific death	2.18754	2.18754	No	0+1	1	1	1+2+3	1	1	III+IV	3	sin	proficient	adenocarcinoma NOS	<10%	>=25%	5-100%	>=10%	0	0	0	<1%
342	F	67	1	Yes	0	No	0	0	Censored	6.81725	5	Yes	wt	wt	1	1+2+3	1	1	I+II	1+2	sin	proficient	adenocarcinoma NOS	<10%	>=25%	5-100%	>=10%	0	0	0.02	>=1%
